# Supplementary material for: Characterisation of an Adult Zebrafish Model for SDHB-Associated Phaeochromocytomas and Paragangliomas
Source: Int J Mol Sci. 2024 Jul 1;25(13):7262. doi: 10.3390/ijms25137262 (PMC11241774; doi:10.3390/ijms25137262)
Supplement: Supplementary file 1 [file ijms-25-07262-s001.zip]

Archive with 1 entries (1 files):
- ijms-3055327-supplementary.pdf
